# Supplementary material for: Genotype and Trait Specific Responses to Rapamycin Intake in Drosophila melanogaster
Source: Insects. 2021 May 20;12(5):474. doi: 10.3390/insects12050474 (PMC8161023; doi:10.3390/insects12050474)
Supplement: Supplementary file 1 [file insects-12-00474-s001.zip]

Archive with 8 entries (8 files):
- fecundity.csv
- __MACOSX/._fecundity.csv
- heat_knockdown.csv
- __MACOSX/._heat_knockdown.csv
- readme.txt
- __MACOSX/._readme.txt
- longevity.csv
- __MACOSX/._longevity.csv
