# Supplementary material for: Genotype and Trait Specific Responses to Rapamycin Intake in Drosophila melanogaster
Source: Insects. 2021 May 20;12(5):474. doi: 10.3390/insects12050474 (PMC8161023; doi:10.3390/insects12050474)
Supplement: Supplementary file 1 [file insects-12-00474-s001.zip › fecundity.csv]

treatment	line	fecundity
R	748	1
R	748	1
R	748	2
R	748	0
R	748	1
R	748	0
R	748	1
R	748	1
R	748	0
R	748	0
R	748	1
R	748	1
R	748	1
R	748	0
R	748	1
R	748	1
R	748	1
R	748	1
R	748	0
R	748	1
R	748	2
R	748	0
R	748	0
R	748	1
R	748	0
K	748	1
K	748	1
K	748	0
K	748	0
K	748	1
K	748	0
K	748	1
K	748	1
K	748	2
K	748	1
K	748	2
K	748	1
K	748	0
K	748	0
K	748	0
K	748	1
K	748	0
K	748	1
K	748	0
K	748	0
K	748	1
K	748	2
K	748	1
K	748	2
R	819	1
R	819	0
R	819	0
R	819	0
R	819	1
R	819	0
R	819	0
R	819	1
R	819	0
R	819	2
R	819	0
R	819	0
R	819	0
R	819	0
R	819	1
R	819	2
R	819	1
R	819	1
R	819	1
R	819	1
R	819	1
R	819	0
R	819	1
R	819	0
R	819	0
K	819	15
K	819	7
K	819	2
K	819	1
K	819	1
K	819	2
K	819	9
K	819	12
K	819	3
K	819	0
K	819	3
K	819	2
K	819	1
K	819	1
K	819	1
K	819	3
K	819	17
K	819	1
K	819	6
K	819	4
K	819	0
K	819	1
K	819	0
K	819	9
K	819	2
R	801	1
R	801	5
R	801	3
R	801	1
R	801	1
R	801	0
R	801	2
R	801	1
R	801	1
R	801	0
R	801	0
R	801	1
R	801	5
R	801	1
R	801	0
R	801	2
R	801	2
R	801	15
R	801	1
R	801	4
R	801	2
R	801	8
R	801	1
K	801	2
K	801	1
K	801	1
K	801	19
K	801	1
K	801	12
K	801	1
K	801	1
K	801	1
K	801	2
K	801	0
K	801	1
K	801	14
K	801	0
K	801	2
K	801	11
K	801	0
K	801	1
K	801	4
K	801	6
K	801	0
K	801	0
K	801	15
K	801	2
R	630	8
R	630	0
R	630	3
R	630	0
R	630	0
R	630	1
R	630	9
R	630	8
R	630	6
R	630	4
R	630	16
R	630	3
R	630	0
R	630	0
R	630	2
R	630	1
R	630	5
R	630	18
R	630	0
R	630	11
R	630	3
R	630	11
R	630	12
R	630	1
K	630	9
K	630	17
K	630	6
K	630	23
K	630	0
K	630	24
K	630	7
K	630	16
K	630	15
K	630	5
K	630	19
K	630	7
K	630	21
K	630	28
K	630	7
K	630	20
K	630	14
K	630	24
K	630	9
K	630	6
K	630	43
K	630	10
K	630	11
K	630	20
R	348	1
R	348	1
R	348	1
R	348	2
R	348	2
R	348	1
R	348	0
R	348	3
R	348	2
R	348	2
R	348	1
R	348	0
R	348	1
R	348	2
R	348	1
R	348	1
R	348	0
R	348	1
R	348	1
R	348	3
R	348	1
R	348	1
R	348	2
R	348	0
R	348	3
K	348	1
K	348	3
K	348	1
K	348	5
K	348	9
K	348	2
K	348	10
K	348	42
K	348	4
K	348	1
K	348	6
K	348	20
K	348	1
K	348	8
K	348	8
K	348	4
K	348	11
K	348	2
K	348	2
K	348	23
K	348	15
K	348	15
K	348	3
K	348	3
K	348	2
R	32	1
R	32	0
R	32	0
R	32	1
R	32	0
R	32	1
R	32	0
R	32	1
R	32	2
R	32	0
R	32	0
R	32	0
R	32	2
R	32	0
R	32	2
R	32	0
R	32	1
R	32	0
R	32	0
R	32	1
R	32	0
R	32	0
R	32	0
R	32	0
K	32	2
K	32	1
K	32	8
K	32	1
K	32	1
K	32	4
K	32	0
K	32	2
K	32	0
K	32	3
K	32	3
K	32	2
K	32	3
K	32	3
K	32	20
K	32	3
K	32	0
K	32	3
K	32	3
K	32	1
K	32	12
K	32	3
K	32	3
K	32	2
K	32	2
