# Supplementary material for: Genotype and Trait Specific Responses to Rapamycin Intake in Drosophila melanogaster
Source: Insects. 2021 May 20;12(5):474. doi: 10.3390/insects12050474 (PMC8161023; doi:10.3390/insects12050474)
Supplement: Supplementary file 1 [file insects-12-00474-s001.zip › heat_knockdown.csv]

temperature	treatment	line
39.95	1	748
39.93	1	748
39.99	1	748
38.7	1	748
39.21	1	748
39	1	748
40.18	1	748
40.24	1	748
39.47	1	748
39.88	1	748
39.25	1	748
39.76	1	748
40.01	1	748
40.15	1	748
39.2	1	748
39.73	1	748
39.71	1	748
40.4	1	748
39.4	1	748
39.58	1	748
39.97	1	748
39.2	1	748
39.65	1	748
39.58	1	748
37.84	1	748
40.08	2	748
40.22	2	748
39.82	2	748
40.08	2	748
40.29	2	748
40.39	2	748
39.99	2	748
40.16	2	748
40.14	2	748
40.3	2	748
40.26	2	748
40.22	2	748
40.04	2	748
40.53	2	748
39.72	2	748
39.82	2	748
40.29	2	748
40.13	2	748
40.17	2	748
40.37	2	748
40.28	2	748
40.17	2	748
40.57	2	748
39.87	2	748
40.38	2	748
38.82	1	819
39.13	1	819
37.87	1	819
37.76	1	819
38.6	1	819
38.39	1	819
38.72	1	819
37.68	1	819
38.82	1	819
39.77	1	819
38.88	1	819
38.66	1	819
37.74	1	819
38.24	1	819
37.78	1	819
37.61	1	819
38.95	1	819
38.31	1	819
38.66	1	819
38.58	1	819
37.43	1	819
38.28	1	819
38.73	1	819
38.22	1	819
38.47	1	819
40.22	2	819
39.88	2	819
39.82	2	819
38.07	2	819
39.38	2	819
39.84	2	819
39.04	2	819
39.82	2	819
39.63	2	819
39.65	2	819
39.95	2	819
39.72	2	819
39.08	2	819
39.36	2	819
40.04	2	819
39.66	2	819
39.73	2	819
39.67	2	819
39.84	2	819
40.02	2	819
39.24	2	819
39.46	2	819
39.74	2	819
39.58	2	819
39.37	2	819
40.3	1	801
39.74	1	801
39.72	1	801
40.87	1	801
40.38	1	801
39.49	1	801
40.22	1	801
39.71	1	801
39.69	1	801
40.31	1	801
40.49	1	801
40.39	1	801
39.48	1	801
40.1	1	801
39.47	1	801
40.09	1	801
40.28	1	801
40.03	1	801
40.29	1	801
39.75	1	801
39.99	1	801
40.2	1	801
40.68	1	801
40	1	801
39.35	1	801
40.08	2	801
39.91	2	801
39.76	2	801
39.76	2	801
40.39	2	801
39.98	2	801
40.2	2	801
39.97	2	801
40.11	2	801
39.87	2	801
39.7	2	801
40	2	801
40.07	2	801
40.25	2	801
40.38	2	801
39.88	2	801
40.23	2	801
40.59	2	801
40.03	2	801
39.61	2	801
39.97	2	801
39.86	2	801
39.66	2	801
40.1	2	801
40.01	2	801
39.08	1	630
39.26	1	630
39.19	1	630
38.81	1	630
38.86	1	630
39.58	1	630
39.83	1	630
38.93	1	630
39.57	1	630
39.03	1	630
39	1	630
39.78	1	630
40.22	1	630
39.56	1	630
39.27	1	630
39.19	1	630
39.56	1	630
39.24	1	630
38.96	1	630
40.16	1	630
39.98	1	630
39.28	1	630
39.84	1	630
39.75	1	630
39.43	1	630
40.2	2	630
40.01	2	630
39.65	2	630
39.86	2	630
39.44	2	630
40.11	2	630
39.91	2	630
39.57	2	630
40.08	2	630
39.16	2	630
39.55	2	630
40.1	2	630
39.11	2	630
39.71	2	630
40.15	2	630
39.4	2	630
39.49	2	630
40.06	2	630
39.58	2	630
40.02	2	630
39.47	2	630
39.46	2	630
40.28	2	630
40.13	2	630
40.26	2	630
40.31	1	348
39.56	1	348
40.43	1	348
40.08	1	348
39.29	1	348
39.54	1	348
39.71	1	348
39.81	1	348
39.69	1	348
39.99	1	348
39.82	1	348
39.46	1	348
39.83	1	348
40.3	1	348
40.13	1	348
39.61	1	348
40.08	1	348
40.29	1	348
39.73	1	348
40.13	1	348
39.38	1	348
38.91	1	348
40.16	1	348
39.82	1	348
39.6	1	348
39.69	2	348
38.34	2	348
40.1	2	348
39.39	2	348
39.94	2	348
39.66	2	348
40.1	2	348
40	2	348
39.45	2	348
40.23	2	348
39.5	2	348
39.1	2	348
40.13	2	348
40	2	348
40.28	2	348
39.83	2	348
40.1	2	348
39.59	2	348
39.99	2	348
39.8	2	348
39.88	2	348
39.6	2	348
39.99	2	348
39.97	2	348
40.36	2	348
37.39	1	32
38.41	1	32
39.4	1	32
40.01	1	32
38.61	1	32
39.54	1	32
40.16	1	32
39.35	1	32
39.48	1	32
39	1	32
37.42	1	32
36.14	1	32
38.63	1	32
40.06	1	32
40.04	1	32
39.59	1	32
37.28	1	32
38.73	1	32
40.25	1	32
37.07	1	32
35.29	1	32
39.83	1	32
36.35	1	32
35.99	1	32
38.26	1	32
39.95	2	32
40.02	2	32
40	2	32
39.95	2	32
40.06	2	32
40	2	32
39.83	2	32
39.76	2	32
39.98	2	32
39.47	2	32
39.95	2	32
39.76	2	32
40.27	2	32
39.78	2	32
40.54	2	32
39.97	2	32
40.26	2	32
40.38	2	32
40.3	2	32
40.26	2	32
39.84	2	32
40	2	32
40.21	2	32
40.17	2	32
40.32	2	32
