# Supplementary material for: Genotype and Trait Specific Responses to Rapamycin Intake in Drosophila melanogaster
Source: Insects. 2021 May 20;12(5):474. doi: 10.3390/insects12050474 (PMC8161023; doi:10.3390/insects12050474)
Supplement: Supplementary file 1 [file insects-12-00474-s001.zip › readme.txt]

#-------------------------------------------------------------#
# READ ME FILE FOR
# Genotype and Trait Specific Responses to Rapamycin Intake in
Drosophila melanogaster by Rohde et al 2021, Insects.
#-------------------------------------------------------------#
# In this study we used six lines from the Drosophila Genetic Reference Panel (DGRP).
# in which we measured three traits;
# Heat Stress Tolerance: data file contains three columns; heat knock down temperature (in temperature celcius), treatment code (1:control, 2:rapamycin), and DGRP line ID 
# Fecundity: data file contains three columns: treatment code (K: control, R: rapamycin), DGRP line ID, and fecundity
# Longevity: data file contains 121 columns. First column is a day counter, and the remaining 120 columns are the individual replicates for the six DGRP lines for the two treatments (encoded c: control, r: rapamycin). The numbers indicate how many flies out of the total loaded flies (day=0) were alive.
