# Supplementary material for: Genotype and Trait Specific Responses to Rapamycin Intake in Drosophila melanogaster
Source: Insects. 2021 May 20;12(5):474. doi: 10.3390/insects12050474 (PMC8161023; doi:10.3390/insects12050474)
Supplement: Supplementary file 1 [file insects-12-00474-s001.zip › longevity.csv]

day	748_r_1	748_r_2	748_r_3	748_r_4	748_r_5	748_r_6	748_r_7	748_r_8	748_r_9	748_r_10	748_c_1	748_c_2	748_c_3	748_c_4	748_c_5	748_c_6	748_c_7	748_c_8	748_c_9	748_c_10	819_r_1	819_r_2	819_r_3	819_r_4	819_r_5	819_r_6	819_r_7	819_r_8	819_r_9	819_r_10	819_c_1	819_c_2	819_c_3	819_c_4	819_c_5	819_c_6	819_c_7	819_c_8	819_c_9	819_c_10	801_r_1	801_r_2	801_r_3	801_r_4	801_r_5	801_r_6	801_r_7	801_r_8	801_r_9
0	9	10	10	8	10	10	10	10	10	10	10	10	10	10	10	10	10	10	10	10	10	10	10	10	10	10	10	10	10	10	10	10	10	10	9	10	10	10	10	10	10	10	10	10	10	10	10	10	10
1	0	0	0	0	0	0	0	0	0	0	0	0	0	0	0	0	0	0	0	0	0	0	0	0	0	0	0	0	0	0	0	0	0	0	0	0	0	0	0	1	0	0	0	0	0	0	0	0	0
2	0	0	0	0	0	0	0	0	0	0	1	0	0	0	0	0	0	0	0	0	1	0	0	0	0	0	0	0	0	0	0	0	0	0	0	0	0	0	0	1	0	0	0	0	0	0	1	2	2
3	0	0	0	0	0	0	0	0	0	0	1	0	0	0	0	0	0	0	0	0	1	0	0	0	0	0	0	0	0	0	0	0	0	0	0	0	0	0	0	1	0	0	0	0	0	0	1	2	2
4	0	0	0	0	0	0	0	0	0	0	1	0	0	0	0	0	0	0	0	0	1	0	0	0	0	0	0	0	0	0	0	0	0	0	0	0	0	0	0	1	0	0	0	0	0	0	1	2	2
5	0	0	0	0	0	0	1	0	0	0	1	0	0	0	0	0	0	0	0	0	1	0	0	0	0	0	0	0	0	0	0	0	0	0	0	0	0	0	0	1	0	0	0	1	0	0	1	2	2
6	0	0	0	0	0	0	2	0	0	0	1	0	0	0	0	1	0	0	0	0	1	0	0	0	1	0	0	0	0	0	0	0	0	0	0	0	0	0	0	1	0	0	0	1	0	0	1	3	2
7	0	0	0	2	1	0	2	0	0	0	1	0	0	0	0	1	1	2	0	0	1	0	0	0	1	0	0	0	1	1	0	0	1	0	0	0	0	0	0	1	0	0	0	1	0	0	1	3	2
8	0	0	0	2	1	0	2	0	0	0	1	0	0	0	0	1	1	2	0	0	1	0	0	0	1	0	0	0	1	1	0	0	1	0	0	0	0	0	0	1	0	0	0	1	0	0	1	3	2
9	0	0	1	2	2	2	2	0	0	0	1	0	0	0	0	1	1	3	0	0	1	0	0	1	1	0	0	0	1	1	0	0	1	0	0	0	0	0	0	1	0	1	1	1	0	2	1	4	2
10	0	1	1	2	2	2	2	0	0	0	1	0	0	0	1	2	1	3	0	0	1	0	0	1	1	0	0	0	1	1	1	0	1	0	0	1	0	0	0	1	0	1	1	1	0	2	1	4	3
11	0	1	1	3	2	2	2	0	0	0	1	0	0	0	1	2	1	3	0	0	1	0	0	1	1	0	0	0	1	2	1	0	1	0	0	1	0	0	0	1	0	1	1	1	0	2	1	4	3
12	0	1	2	3	2	2	2	1	0	0	1	0	0	0	1	2	2	3	0	0	2	1	0	1	1	0	1	1	1	2	1	0	1	0	0	1	0	0	0	0	0	1	2	1	0	2	1	4	3
13	0	2	2	3	2	2	2	1	0	0	2	0	0	0	1	2	2	3	0	0	2	1	0	1	1	0	1	1	2	2	1	0	1	0	0	1	0	0	0	1	0	1	2	1	0	2	1	4	3
14	1	2	2	3	2	2	3	1	0	0	2	1	0	0	1	2	2	3	1	0	2	1	1	2	1	0	1	2	2	2	1	0	1	0	0	1	0	0	0	1	0	1	2	1	0	2	3	5	3
15	1	2	2	3	2	2	4	1	0	0	3	1	0	0	1	2	2	4	1	0	2	1	1	2	1	0	0	3	2	2	1	0	1	0	0	1	0	0	0	1	0	2	2	1	0	2	3	5	3
16	1	3	3	3	2	2	4	1	0	0	3	1	1	0	2	4	2	4	1	0	3	3	1	2	1	0	1	5	2	2	1	0	1	0	0	1	0	0	0	1	0	2	2	1	0	2	3	6	3
17	2	4	4	4	3	2	4	1	0	0	3	1	1	0	3	4	3	4	2	0	3	4	1	2	1	1	1	5	2	2	1	0	1	0	0	1	0	0	0	1	0	2	2	2	0	2	3	6	4
18	2	5	4	4	4	3	5	1	0	0	3	1	1	0	3	4	3	4	3	1	3	4	2	2	1	1	2	5	2	2	1	0	1	0	0	1	0	0	0	3	0	2	2	2	0	2	3	6	4
19	3	5	4	5	4	3	5	1	0	0	3	1	2	0	4	4	3	5	3	1	5	4	2	2	1	1	2	5	2	3	1	0	1	0	0	1	0	0	1	4	0	2	2	2	0	3	3	6	5
20	3	6	4	5	5	3	5	1	1	1	3	1	2	0	4	4	3	5	3	1	5	4	3	2	1	2	3	5	2	3	1	0	1	0	0	1	0	1	1	7	0	2	2	2	0	3	3	6	5
21	3	7	5	6	5	3	9	2	2	2	3	2	2	0	4	5	4	5	3	1	6	4	3	2	1	2	3	5	4	3	1	0	1	0	0	1	0	1	1	9	0	2	2	2	0	4	3	6	5
22	4	7	5	6	5	3	9	3	2	2	3	4	2	0	4	5	4	6	4	2	6	5	4	2	1	2	3	5	4	3	1	0	1	0	0	1	0	1	1	9	0	2	2	2	0	4	3	6	6
23	4	7	5	7	6	4	9	4	4	2	3	8	4	0	6	5	4	7	4	4	6	5	4	2	2	2	4	5	4	4	1	0	2	0	0	1	0	1	2	9	2	3	2	2	0	5	3	6	6
24	4	7	6	7	7	4	9	5	4	2	4	8	4	2	8	6	4	8	4	8	7	5	4	3	2	2	5	6	5	4	1	1	3	3	2	2	0	1	3	9	2	3	2	2	0	5	3	6	7
25	4	7	7	8	8	4	10	6	6	2	5	9	5	5	8	8	7	9	7	9	8	5	5	4	2	2	6	6	5	4	8	2	6	4	4	5	0	1	4	10	2	3	3	2	0	9	3	7	7
26	5	7	8	8	8	4	10	7	6	2	5	9	5	6	8	8	7	9	7	9	8	5	5	4	2	3	6	6	6	4	8	2	6	4	5	6	0	1	4	10	2	3	3	2	0	9	3	7	7
27	5	7	8	8	9	4	10	8	7	2	5	9	6	6	8	9	8	9	8	9	8	5	5	4	3	3	7	6	7	4	8	2	6	4	5	6	0	1	4	10	2	3	3	2	0	9	4	7	7
28	5	7	8	8	9	4	10	8	8	2	6	9	7	6	8	9	8	9	8	9	8	5	5	4	3	3	7	6	7	4	8	2	6	7	8	10	1	2	4	10	3	4	3	2	0	9	4	7	7
29	5	7	8	8	9	4	10	8	8	2	10	9	9	7	8	10	9	9	10	9	8	5	5	4	3	4	7	6	7	5	10	2	7	9	9	10	1	4	10	10	8	5	3	3	0	9	6	7	8
30	5	7	8	8	9	4	10	8	10	2	10	9	9	8	9	10	9	9	10	9	8	5	6	4	3	4	7	6	7	6	10	2	7	9	9	10	1	4	10	10	8	5	3	3	0	9	6	7	8
31	5	8	8	8	9	4	10	8	10	3	10	9	9	9	9	10	9	9	10	9	9	6	7	4	3	5	7	6	7	7	10	3	7	9	9	10	1	4	10	10	8	5	3	3	0	9	6	7	8
32	6	8	8	8	9	6	10	8	10	3	10	9	9	9	9	10	9	9	10	9	10	6	7	4	3	7	7	6	8	7	10	3	7	9	9	10	1	4	10	10	8	5	3	3	0	9	6	7	8
33	6	8	8	8	9	6	10	8	10	3	10	9	10	9	9	10	9	9	10	9	10	7	7	4	4	7	7	6	8	9	10	3	7	9	9	10	1	4	10	10	9	5	3	3	0	9	6	8	9
34	6	9	8	8	9	7	10	8	10	3	10	9	10	9	9	10	9	9	10	9	10	7	7	4	4	7	7	6	10	9	10	3	7	9	9	10	1	4	10	10	9	5	4	5	0	9	6	9	9
35	7	9	8	8	9	7	10	8	10	3	10	10	10	9	9	10	9	9	10	9	10	7	7	4	5	7	7	6	10	9	10	3	7	9	9	10	2	4	10	10	9	5	4	5	0	9	6	9	9
36	7	9	8	8	9	7	10	9	10	3	10	10	10	9	9	10	9	9	10	9	10	8	7	4	5	7	8	6	10	9	10	3	7	9	9	10	4	5	10	10	9	5	4	5	0	9	6	9	9
37	7	9	8	8	9	7	10	9	10	3	10	10	10	9	9	10	9	9	10	9	10	10	7	4	6	7	8	6	10	9	10	4	7	9	9	10	4	5	10	10	10	5	5	5	0	9	6	10	9
38	7	9	8	8	9	8	10	9	10	4	10	10	10	9	9	10	9	9	10	9	10	10	9	5	8	8	9	6	10	9	10	8	10	9	9	10	7	6	10	10	10	5	5	5	0	9	6	10	9
39	8	9	8	8	9	10	10	9	10	6	10	10	10	9	9	10	9	10	10	9	10	10	9	8	9	10	10	6	10	10	10	9	10	9	9	10	7	9	10	10	10	7	6	5	0	9	6	10	9
40	8	9	8	8	9	10	10	9	10	6	10	10	10	10	9	10	9	10	10	9	10	10	9	9	10	10	10	6	10	10	10	9	10	10	9	10	7	9	10	10	10	7	6	5	2	9	7	10	9
41	9	9	8	8	9	10	10	9	10	9	10	10	10	10	9	10	10	10	10	9	10	10	9	9	10	10	10	6	10	10	10	10	10	10	9	10	8	9	10	10	10	7	6	5	3	9	7	10	9
42	9	9	8	8	9	10	10	9	10	9	10	10	10	10	9	10	10	10	10	9	10	10	9	10	10	10	10	6	10	10	10	10	10	10	9	10	10	9	10	10	10	7	6	5	3	9	7	10	9
43	9	9	8	8	9	10	10	9	10	9	10	10	10	10	10	10	10	10	10	9	10	10	10	10	10	10	10	6	10	10	10	10	10	10	9	10	10	9	10	10	10	7	6	5	3	9	8	10	9
44	9	9	8	8	9	10	10	9	10	9	10	10	10	10	10	10	10	10	10	9	10	10	10	10	10	10	10	7	10	10	10	10	10	10	9	10	10	9	10	10	10	8	6	9	3	9	8	10	9
45	9	9	8	8	10	10	10	9	10	9	10	10	10	10	10	10	10	10	10	9	10	10	10	10	10	10	10	9	10	10	10	10	10	10	9	10	10	10	10	10	10	8	9	10	3	10	8	10	9
46	9	10	8	8	10	10	10	9	10	9	10	10	10	10	10	10	10	10	10	9	10	10	10	10	10	10	10	10	10	10	10	10	10	10	9	10	10	10	10	10	10	8	9	10	3	10	8	10	9
47	9	10	8	8	10	10	10	10	10	9	10	10	10	10	10	10	10	10	10	9	10	10	10	10	10	10	10	10	10	10	10	10	10	10	9	10	10	10	10	10	10	9	9	10	3	10	8	10	9
48	9	10	8	8	10	10	10	10	10	10	10	10	10	10	10	10	10	10	10	9	10	10	10	10	10	10	10	10	10	10	10	10	10	10	9	10	10	10	10	10	10	9	9	10	3	10	9	10	9
49	9	10	8	8	10	10	10	10	10	10	10	10	10	10	10	10	10	10	10	10	10	10	10	10	10	10	10	10	10	10	10	10	10	10	9	10	10	10	10	10	10	9	9	10	3	10	9	10	9
50	9	10	9	8	10	10	10	10	10	10	10	10	10	10	10	10	10	10	10	10	10	10	10	10	10	10	10	10	10	10	10	10	10	10	9	10	10	10	10	10	10	9	9	10	3	10	10	10	9
51	9	10	9	8	10	10	10	10	10	10	10	10	10	10	10	10	10	10	10	10	10	10	10	10	10	10	10	10	10	10	10	10	10	10	9	10	10	10	10	10	10	9	9	10	3	10	10	10	9
52	9	10	10	8	10	10	10	10	10	10	10	10	10	10	10	10	10	10	10	10	10	10	10	10	10	10	10	10	10	10	10	10	10	10	9	10	10	10	10	10	10	9	9	10	3	10	10	10	9
53	9	10	10	8	10	10	10	10	10	10	10	10	10	10	10	10	10	10	10	10	10	10	10	10	10	10	10	10	10	10	10	10	10	10	9	10	10	10	10	10	10	9	9	10	5	10	10	10	10
54	9	10	10	8	10	10	10	10	10	10	10	10	10	10	10	10	10	10	10	10	10	10	10	10	10	10	10	10	10	10	10	10	10	10	9	10	10	10	10	10	10	9	9	10	7	10	10	10	10
55	9	10	10	8	10	10	10	10	10	10	10	10	10	10	10	10	10	10	10	10	10	10	10	10	10	10	10	10	10	10	10	10	10	10	9	10	10	10	10	10	10	9	9	10	7	10	10	10	10
56	9	10	10	8	10	10	10	10	10	10	10	10	10	10	10	10	10	10	10	10	10	10	10	10	10	10	10	10	10	10	10	10	10	10	9	10	10	10	10	10	10	9	10	10	7	10	10	10	10
57	9	10	10	8	10	10	10	10	10	10	10	10	10	10	10	10	10	10	10	10	10	10	10	10	10	10	10	10	10	10	10	10	10	10	9	10	10	10	10	10	10	9	10	10	7	10	10	10	10
58	9	10	10	8	10	10	10	10	10	10	10	10	10	10	10	10	10	10	10	10	10	10	10	10	10	10	10	10	10	10	10	10	10	10	9	10	10	10	10	10	10	9	10	10	8	10	10	10	10
59	9	10	10	8	10	10	10	10	10	10	10	10	10	10	10	10	10	10	10	10	10	10	10	10	10	10	10	10	10	10	10	10	10	10	9	10	10	10	10	10	10	9	10	10	8	10	10	10	10
60	9	10	10	8	10	10	10	10	10	10	10	10	10	10	10	10	10	10	10	10	10	10	10	10	10	10	10	10	10	10	10	10	10	10	9	10	10	10	10	10	10	10	10	10	10	10	10	10	10
61	9	10	10	8	10	10	10	10	10	10	10	10	10	10	10	10	10	10	10	10	10	10	10	10	10	10	10	10	10	10	10	10	10	10	9	10	10	10	10	10	10	10	10	10	10	10	10	10	10
62	9	10	10	8	10	10	10	10	10	10	10	10	10	10	10	10	10	10	10	10	10	10	10	10	10	10	10	10	10	10	10	10	10	10	9	10	10	10	10	10	10	10	10	10	10	10	10	10	10
63	9	10	10	8	10	10	10	10	10	10	10	10	10	10	10	10	10	10	10	10	10	10	10	10	10	10	10	10	10	10	10	10	10	10	9	10	10	10	10	10	10	10	10	10	10	10	10	10	10
64	9	10	10	8	10	10	10	10	10	10	10	10	10	10	10	10	10	10	10	10	10	10	10	10	10	10	10	10	10	10	10	10	10	10	9	10	10	10	10	10	10	10	10	10	10	10	10	10	10
65	9	10	10	8	10	10	10	10	10	10	10	10	10	10	10	10	10	10	10	10	10	10	10	10	10	10	10	10	10	10	10	10	10	10	9	10	10	10	10	10	10	10	10	10	10	10	10	10	10
[truncated: 71 more columns]
